# Supplementary material for: Association between 23 drugs and Parkinson's disease: A two‐sample Mendelian randomization study
Source: Brain Behav. 2023 Aug 31;13(11):e3225. doi: 10.1002/brb3.3225 (PMC10636399; doi:10.1002/brb3.3225)
Supplement: Supplementary file 1 — S1: Summary statistics of exposure. S2: Summary statistics of outcome. S3: The summary results of MR estimation and sensitivity analysis of 23 drugs and PD. STROBE‐MR CHECKLIST: Strengthening the Reporting of Observational Studies in Epidemiology Using Mendelian Randomization (STROBE‐MR) CHECKLIST. [file BRB3-13-e3225-s002.xls]

## Sheet: S1
Exposure
No.	Medication Category Name	No. of Cases	No. of Controls	No. of Total	No. of Independent GWAS Hits (P ≤ 5E-8)	No. of Independent GWAS Hits (P < 1E-8/23)
1	A02B Drugs for peptic ulcer and gastro-oesophageal reflux disease (GORD)	53137	79230	132367	5	2
2	A10 Drugs used in diabetes	15272	290641	305913	57	33
3	B01A Antithrombotic agents	67653	85986	153639	13	11
4	C01D Vasodilators used in cardiac diseases	5546	237113	242659	3	3
5	C02 Antihypertensives	6431	145949	152380	4	0
6	C03 Diuretics	34453	194633	229086	102	60
7	C07 Beta blocking agents	31700	192324	224024	59	31
8	C08 Calcium channel blockers	31904	172474	204378	104	51
9	C09 Agents acting on the renin-angiotensin system	62752	174778	237530	184	103
10	C10AA HMG CoA reductase inhibitors	73475	216910	290385	97	55
11	H03A Thyroid preparations	24832	280750	305582	132	76
12	L04 Immunosuppressants	3954	268648	272602	2	2
13	M01A Anti-inflammatory and antirheumatic products, non-steroids	74150	90370	164520	6	1
14	M05B Drugs affecting bone structure and mineralization	7870	207798	215668	11	1
15	N02A Opioids	22982	55826	78808	3	0
16	N02BA Salicylic acid and derivatives	61583	50427	112010	10	7
17	N02BE Anilides	83218	96592	179810	7	4
18	N02C Antimigraine preparations	5521	114323	119844	13	6
19	N06A Antidepressants	33757	270405	304162	1	0
20	R03A Adrenergics, inhalants	28880	147565	176445	56	35
21	R03BA Glucocorticoids	17352	188348	205700	19	15
22	R06A Antihistamines for systemic use	13984	137652	151636	8	2
23	S01E Antiglaucoma preparations and miotics	5215	95653	100868	14	7
expo_path:https://pubmed.ncbi.nlm.nih.gov/31015401/

## Sheet: S2
Outcome
phenocode	name	category	num_cases	num_controls	path_bucket	path_https
G6_PARKINSON	Parkinson's disease	VI Diseases of the nervous system (G6_)	3767	338732	gs://finngen-public-data-r8/summary_stats/finngen_R8_G6_PARKINSON.gz	https://storage.googleapis.com/finngen-public-data-r8/summary_stats/finngen_R8_G6_PARKINSON.gz

## Sheet: S3
S3: Full results of UVMR mendelian randomization. nsnp: the number of SNP. b(b.OR):beta(β). se: standard error of beta. pval: P-value. se.OR: standard error of odds ratio. pval. OR:p-value of odds ratio lo_ci: the lowest value of the 95% confidence interval of beta. up_ci: the highest value of the 95% confidence interval of beta. or: odds ratio. or_lci95: the lowest value of the 95% confidence in…
exposure	id.exposure	id.outcome	method	nsnp	b	se	pval	b.OR	se.OR	pval.OR	lo_ci	up_ci	or	or_lci95	or_uci95	MR Alysis	Causal Estimate	Sd	T-stat	P-value	egger_intercept	se.egger	pval.egger	method.he	Q	Q_df	Q_pval
Drugs for peptic ulcer and gastro-oesophageal reflux disease (GORD)	A02B	G6_PARKINSON	Inverse variance weighted	5	0.0257973	0.329328	0.937563	0.0257973	0.329328	0.937563	-0.619685	0.67128	1.02613	0.538114	1.95674	Raw	0.0257973	0.329328	0.0783331	0.941325	0.00347252	0.137846	0.981484	MR Egger	7.80239	3	0.0502772
Drugs for peptic ulcer and gastro-oesophageal reflux disease (GORD)	A02B	G6_PARKINSON	MR Egger	5	-0.0445747	2.81925	0.988378	-0.0445747	2.81925	0.988378	-5.57031	5.48116	0.956404	0.0038093	240.125	Outlier-corrected	NA	NA	NA	NA	NA	NA	NA	Inverse variance weighted	7.80404	4	0.099026
Drugs for peptic ulcer and gastro-oesophageal reflux disease (GORD)	A02B	G6_PARKINSON	Simple mode	5	0.451455	0.62609	0.51076	0.451455	0.610074	0.500379	-0.74429	1.6472	1.5706	0.475072	5.19241	NA	NA	NA	NA	NA	NA	NA	NA	NA	NA	NA	NA
Drugs for peptic ulcer and gastro-oesophageal reflux disease (GORD)	A02B	G6_PARKINSON	Weighted median	5	0.0402449	0.326637	0.901941	0.0402449	0.329194	0.902699	-0.604976	0.685465	1.04107	0.546088	1.9847	NA	NA	NA	NA	NA	NA	NA	NA	NA	NA	NA	NA
Drugs for peptic ulcer and gastro-oesophageal reflux disease (GORD)	A02B	G6_PARKINSON	Weighted mode	5	-0.473656	0.600369	0.474277	-0.473656	0.625558	0.491099	-1.69975	0.752439	0.622721	0.182729	2.12217	NA	NA	NA	NA	NA	NA	NA	NA	NA	NA	NA	NA
Drugs used in diabetes	A10	G6_PARKINSON	Inverse variance weighted	52	0.0188841	0.0392567	0.630486	0.0188841	0.0392567	0.630486	-0.0580589	0.0958272	1.01906	0.943594	1.10057	Raw	0.0188841	0.0392567	0.481043	0.632544	0.00388309	0.0103729	0.709727	MR Egger	65.9284	50	0.0649332
Drugs used in diabetes	A10	G6_PARKINSON	MR Egger	52	-0.0131741	0.0943464	0.889509	-0.0131741	0.0943464	0.889509	-0.198093	0.171745	0.986912	0.820294	1.18737	Outlier-corrected	NA	NA	NA	NA	NA	NA	NA	Inverse variance weighted	66.1131	51	0.075724
Drugs used in diabetes	A10	G6_PARKINSON	Simple mode	52	0.0800316	0.11737	0.498403	0.0800316	0.114657	0.488344	-0.144697	0.30476	1.08332	0.865284	1.3563	NA	NA	NA	NA	NA	NA	NA	NA	NA	NA	NA	NA
Drugs used in diabetes	A10	G6_PARKINSON	Weighted median	52	0.00145516	0.056569	0.979478	0.00145516	0.0591957	0.980388	-0.114568	0.117479	1.00146	0.891751	1.12466	NA	NA	NA	NA	NA	NA	NA	NA	NA	NA	NA	NA
Drugs used in diabetes	A10	G6_PARKINSON	Weighted mode	52	0.0250029	0.0712707	0.727171	0.0250029	0.0767599	0.745962	-0.125447	0.175452	1.02532	0.882103	1.19179	NA	NA	NA	NA	NA	NA	NA	NA	NA	NA	NA	NA
Antithrombotic agents	B01A	G6_PARKINSON	Inverse variance weighted	10	-0.34973	0.157749	0.0266226	-0.34973	0.157749	0.0266226	-0.658917	-0.0405426	0.704878	0.517411	0.960268	Raw	-0.468088	0.258427	-1.8113	0.10019	0.0237745	0.0335486	0.498663	MR Egger	5.33053	8	0.721735
Antithrombotic agents	B01A	G6_PARKINSON	MR Egger	10	-0.649864	0.451949	0.188401	-0.649864	0.451949	0.188401	-1.53568	0.235956	0.522117	0.215308	1.26612	Outlier-corrected	-0.34973	0.126993	-2.75393	0.0223328	NA	NA	NA	Inverse variance weighted	5.83272	9	0.756536
Antithrombotic agents	B01A	G6_PARKINSON	Simple mode	10	-0.129975	0.309533	0.6844	-0.129975	0.326207	0.699591	-0.769341	0.509391	0.878117	0.463318	1.66428	NA	NA	NA	NA	NA	NA	NA	NA	NA	NA	NA	NA
Antithrombotic agents	B01A	G6_PARKINSON	Weighted median	10	-0.210028	0.210585	0.318591	-0.210028	0.209304	0.315638	-0.620264	0.200207	0.810561	0.537803	1.22166	NA	NA	NA	NA	NA	NA	NA	NA	NA	NA	NA	NA
Antithrombotic agents	B01A	G6_PARKINSON	Weighted mode	10	-0.0984919	0.30875	0.757004	-0.0984919	0.329246	0.771623	-0.743814	0.54683	0.906203	0.475298	1.72777	NA	NA	NA	NA	NA	NA	NA	NA	NA	NA	NA	NA
Diuretics	C03	G6_PARKINSON	Inverse variance weighted	70	-0.0114823	0.0486793	0.813528	-0.0114823	0.0486793	0.813528	-0.106894	0.0839291	0.988583	0.898621	1.08755	Raw	-0.0179403	0.0477749	-0.375518	0.70835	0.0064215	0.0100927	0.526747	MR Egger	75.5985	68	0.246528
Diuretics	C03	G6_PARKINSON	MR Egger	70	-0.0971166	0.143196	0.499942	-0.0971166	0.143196	0.499942	-0.377781	0.183548	0.90745	0.685381	1.20147	Outlier-corrected	NA	NA	NA	NA	NA	NA	NA	Inverse variance weighted	76.0485	69	0.26205
Diuretics	C03	G6_PARKINSON	Simple mode	70	-0.169685	0.146479	0.250685	-0.169685	0.15362	0.273178	-0.47078	0.131409	0.84393	0.624515	1.14043	NA	NA	NA	NA	NA	NA	NA	NA	NA	NA	NA	NA
Diuretics	C03	G6_PARKINSON	Weighted median	70	-0.0806835	0.07244	0.265366	-0.0806835	0.0706729	0.253601	-0.219202	0.0578354	0.922486	0.803159	1.05954	NA	NA	NA	NA	NA	NA	NA	NA	NA	NA	NA	NA
Diuretics	C03	G6_PARKINSON	Weighted mode	70	-0.129669	0.11728	0.272723	-0.129669	0.117829	0.274943	-0.360614	0.101275	0.878386	0.697248	1.10658	NA	NA	NA	NA	NA	NA	NA	NA	NA	NA	NA	NA
Beta blocking agents	C07	G6_PARKINSON	Inverse variance weighted	46	0.00981772	0.0740932	0.894585	0.00981772	0.0740932	0.894585	-0.135405	0.15504	1.00987	0.873362	1.16771	Raw	-0.0158617	0.0717842	-0.220963	0.826078	0.0187316	0.0177082	0.295922	MR Egger	61.5337	44	0.0413467
Beta blocking agents	C07	G6_PARKINSON	MR Egger	46	-0.273636	0.277995	0.330341	-0.273636	0.277995	0.330341	-0.818507	0.271235	0.760609	0.44109	1.31158	Outlier-corrected	NA	NA	NA	NA	NA	NA	NA	Inverse variance weighted	63.0985	45	0.0385843
Beta blocking agents	C07	G6_PARKINSON	Simple mode	46	-0.0570401	0.230358	0.805559	-0.0570401	0.238003	0.811682	-0.523527	0.409446	0.944556	0.592428	1.50598	NA	NA	NA	NA	NA	NA	NA	NA	NA	NA	NA	NA
Beta blocking agents	C07	G6_PARKINSON	Weighted median	46	-0.0323153	0.0981838	0.742057	-0.0323153	0.0964101	0.737485	-0.221279	0.156648	0.968201	0.801493	1.16958	NA	NA	NA	NA	NA	NA	NA	NA	NA	NA	NA	NA
Beta blocking agents	C07	G6_PARKINSON	Weighted mode	46	-0.0786416	0.189395	0.67995	-0.0786416	0.17967	0.663697	-0.430794	0.273511	0.924371	0.649993	1.31457	NA	NA	NA	NA	NA	NA	NA	NA	NA	NA	NA	NA
Calcium channel blockers	C08	G6_PARKINSON	Inverse variance weighted	86	0.00648784	0.0459444	0.887703	0.00648784	0.0459444	0.887703	-0.0835631	0.0965388	1.00651	0.919833	1.10135	Raw	0.0115315	0.0449537	0.25652	0.798141	0.00309822	0.0104902	0.76846	MR Egger	95.0354	84	0.192791
Calcium channel blockers	C08	G6_PARKINSON	MR Egger	86	-0.0357524	0.150296	0.812553	-0.0357524	0.150296	0.812553	-0.330332	0.258827	0.964879	0.718685	1.29541	Outlier-corrected	NA	NA	NA	NA	NA	NA	NA	Inverse variance weighted	95.1341	85	0.212141
Calcium channel blockers	C08	G6_PARKINSON	Simple mode	86	-0.0449846	0.138722	0.746523	-0.0449846	0.14776	0.761534	-0.334594	0.244625	0.956012	0.715628	1.27714	NA	NA	NA	NA	NA	NA	NA	NA	NA	NA	NA	NA
Calcium channel blockers	C08	G6_PARKINSON	Weighted median	86	0.010117	0.0659238	0.878032	0.010117	0.0659218	0.878028	-0.11909	0.139324	1.01017	0.887728	1.1495	NA	NA	NA	NA	NA	NA	NA	NA	NA	NA	NA	NA
Calcium channel blockers	C08	G6_PARKINSON	Weighted mode	86	-0.00623618	0.10868	0.954376	-0.00623618	0.110314	0.955051	-0.222452	0.20998	0.993783	0.800554	1.23365	NA	NA	NA	NA	NA	NA	NA	NA	NA	NA	NA	NA
Agents acting on the renin-angiotensin system	C09	G6_PARKINSON	Inverse variance weighted	134	-0.00173248	0.0489772	0.971782	-0.00173248	0.0489772	0.971782	-0.0977278	0.0942628	0.998269	0.906896	1.09885	Raw	-0.0241502	0.0477872	-0.50537	0.6141	0.00581307	0.00779174	0.45696	MR Egger	153.861	132	0.0937282
Agents acting on the renin-angiotensin system	C09	G6_PARKINSON	MR Egger	134	-0.105793	0.147856	0.475559	-0.105793	0.147856	0.475559	-0.395591	0.184006	0.899611	0.673282	1.20202	Outlier-corrected	NA	NA	NA	NA	NA	NA	NA	Inverse variance weighted	154.51	133	0.0978035
Agents acting on the renin-angiotensin system	C09	G6_PARKINSON	Simple mode	134	-0.153468	0.172242	0.374538	-0.153468	0.189574	0.419651	-0.525033	0.218097	0.857729	0.591536	1.24371	NA	NA	NA	NA	NA	NA	NA	NA	NA	NA	NA	NA
Agents acting on the renin-angiotensin system	C09	G6_PARKINSON	Weighted median	134	-0.0334242	0.0724954	0.64476	-0.0334242	0.0709275	0.637466	-0.172442	0.105594	0.967128	0.841607	1.11137	NA	NA	NA	NA	NA	NA	NA	NA	NA	NA	NA	NA
Agents acting on the renin-angiotensin system	C09	G6_PARKINSON	Weighted mode	134	-0.0815741	0.129082	0.528499	-0.0815741	0.143597	0.570939	-0.363023	0.199875	0.921664	0.69557	1.22125	NA	NA	NA	NA	NA	NA	NA	NA	NA	NA	NA	NA
HMG CoA reductase inhibitors	C10AA	G6_PARKINSON	Inverse variance weighted	72	-0.0189047	0.0494318	0.702135	-0.0189047	0.0494318	0.702135	-0.115791	0.0779816	0.981273	0.890661	1.0811	Raw	-0.0165309	0.0459191	-0.36	0.719873	0.00589208	0.00593276	0.324061	MR Egger	63.4172	70	0.697762
HMG CoA reductase inhibitors	C10AA	G6_PARKINSON	MR Egger	72	-0.0879935	0.0853399	0.306046	-0.0879935	0.0853399	0.306046	-0.25526	0.0792727	0.915767	0.774715	1.0825	Outlier-corrected	NA	NA	NA	NA	NA	NA	NA	Inverse variance weighted	64.4036	71	0.696818
HMG CoA reductase inhibitors	C10AA	G6_PARKINSON	Simple mode	72	-0.0474204	0.14416	0.743168	-0.0474204	0.138377	0.732844	-0.318639	0.223798	0.953686	0.727138	1.25082	NA	NA	NA	NA	NA	NA	NA	NA	NA	NA	NA	NA
HMG CoA reductase inhibitors	C10AA	G6_PARKINSON	Weighted median	72	-0.0643786	0.0753723	0.393027	-0.0643786	0.0761111	0.397636	-0.213556	0.0847992	0.93765	0.807707	1.0885	NA	NA	NA	NA	NA	NA	NA	NA	NA	NA	NA	NA
HMG CoA reductase inhibitors	C10AA	G6_PARKINSON	Weighted mode	72	-0.0474204	0.0808819	0.559539	-0.0474204	0.087961	0.591499	-0.219824	0.124983	0.953686	0.80266	1.13313	NA	NA	NA	NA	NA	NA	NA	NA	NA	NA	NA	NA
Thyroid preparations	H03A	G6_PARKINSON	Inverse variance weighted	101	0.0497363	0.0292688	0.089263	0.0497363	0.0292688	0.089263	-0.00763042	0.107103	1.05099	0.992399	1.11305	Raw	0.0377238	0.0304811	1.23761	0.21862	0.0013878	0.00602873	0.818413	MR Egger	107.465	99	0.26359
Thyroid preparations	H03A	G6_PARKINSON	MR Egger	101	0.0369968	0.0626702	0.556307	0.0369968	0.0626702	0.556307	-0.0858368	0.15983	1.03769	0.917744	1.17331	Outlier-corrected	0.0522437	0.0290472	1.79857	0.0749867	NA	NA	NA	Inverse variance weighted	107.523	100	0.285691
Thyroid preparations	H03A	G6_PARKINSON	Simple mode	101	-0.148384	0.107519	0.17064	-0.148384	0.105067	0.160971	-0.354315	0.0575468	0.8621	0.701654	1.05923	NA	NA	NA	NA	NA	NA	NA	NA	NA	NA	NA	NA
Thyroid preparations	H03A	G6_PARKINSON	Weighted median	101	0.0921358	0.046972	0.04982	0.0921358	0.0473134	0.0514929	-0.000598545	0.18487	1.09651	0.999402	1.20306	NA	NA	NA	NA	NA	NA	NA	NA	NA	NA	NA	NA
Thyroid preparations	H03A	G6_PARKINSON	Weighted mode	101	0.117536	0.060056	0.0531234	0.117536	0.0558103	0.0377095	0.00814761	0.226924	1.12472	1.00818	1.25473	NA	NA	NA	NA	NA	NA	NA	NA	NA	NA	NA	NA
Immunosuppressants	L04	G6_PARKINSON	Inverse variance weighted	4	-0.146624	0.104008	0.158616	-0.146624	0.104008	0.158616	-0.35048	0.0572314	0.863618	0.70435	1.0589	Raw	-0.146624	0.104008	-1.40974	0.253402	-0.000820346	0.105407	0.994497	MR Egger	15.3343	2	0.000467957
Immunosuppressants	L04	G6_PARKINSON	MR Egger	4	-0.14459	0.290778	0.668297	-0.14459	0.290778	0.668297	-0.714516	0.425336	0.865377	0.489429	1.5301	Outlier-corrected	NA	NA	NA	NA	NA	NA	NA	Inverse variance weighted	15.3347	3	0.00155183
Immunosuppressants	L04	G6_PARKINSON	Simple mode	4	-0.248944	0.0882037	0.0666074	-0.248944	0.0860132	0.0627949	-0.41753	-0.0803584	0.779623	0.658672	0.922786	NA	NA	NA	NA	NA	NA	NA	NA	NA	NA	NA	NA
Immunosuppressants	L04	G6_PARKINSON	Weighted median	4	-0.207356	0.0598144	0.000526955	-0.207356	0.0583751	0.000382109	-0.321772	-0.0929414	0.81273	0.724864	0.911247	NA	NA	NA	NA	NA	NA	NA	NA	NA	NA	NA	NA
Immunosuppressants	L04	G6_PARKINSON	Weighted mode	4	-0.226004	0.0615348	0.0349324	-0.226004	0.0642924	0.0390504	-0.352017	-0.0999905	0.797715	0.703268	0.904846	NA	NA	NA	NA	NA	NA	NA	NA	NA	NA	NA	NA
Anti-inflammatory and antirheumatic products, non-steroids	M01A	G6_PARKINSON	Inverse variance weighted	7	-0.298486	0.20954	0.154306	-0.298486	0.20954	0.154306	-0.709184	0.112212	0.74194	0.492045	1.11875	Raw	-0.298486	0.20954	-1.42449	0.204177	-0.0409199	0.0401056	0.354387	MR Egger	5.21617	5	0.390072
Anti-inflammatory and antirheumatic products, non-steroids	M01A	G6_PARKINSON	MR Egger	7	0.510352	0.819786	0.560873	0.510352	0.819786	0.560873	-1.09643	2.11713	1.66588	0.334062	8.30728	Outlier-corrected	NA	NA	NA	NA	NA	NA	NA	Inverse variance weighted	6.3022	6	0.390203
Anti-inflammatory and antirheumatic products, non-steroids	M01A	G6_PARKINSON	Simple mode	7	-0.46597	0.410148	0.299246	-0.46597	0.37242	0.257437	-1.19591	0.263972	0.627526	0.302428	1.30209	NA	NA	NA	NA	NA	NA	NA	NA	NA	NA	NA	NA
Anti-inflammatory and antirheumatic products, non-steroids	M01A	G6_PARKINSON	Weighted median	7	-0.294863	0.265156	0.266122	-0.294863	0.270099	0.274971	-0.824258	0.234531	0.744633	0.43856	1.26432	NA	NA	NA	NA	NA	NA	NA	NA	NA	NA	NA	NA
Anti-inflammatory and antirheumatic products, non-steroids	M01A	G6_PARKINSON	Weighted mode	7	-0.365022	0.359278	0.348841	-0.365022	0.341049	0.325643	-1.03348	0.303435	0.694182	0.355767	1.3545	NA	NA	NA	NA	NA	NA	NA	NA	NA	NA	NA	NA
Drugs affecting bone structure and mineralization	M05B	G6_PARKINSON	Inverse variance weighted	10	0.011182	0.0808723	0.890029	0.011182	0.0808723	0.890029	-0.147328	0.169692	1.01124	0.863011	1.18494	Raw	0.011182	0.0678201	0.164877	0.872684	0.0385834	0.0589292	0.531004	MR Egger	5.90068	8	0.658356
Drugs affecting bone structure and mineralization	M05B	G6_PARKINSON	MR Egger	10	-0.319917	0.51212	0.549571	-0.319917	0.51212	0.549571	-1.32367	0.683837	0.726209	0.266156	1.98147	Outlier-corrected	NA	NA	NA	NA	NA	NA	NA	Inverse variance weighted	6.32937	9	0.706555
Drugs affecting bone structure and mineralization	M05B	G6_PARKINSON	Simple mode	10	-0.0566937	0.170633	0.747303	-0.0566937	0.17606	0.754797	-0.401772	0.288385	0.944883	0.669133	1.33427	NA	NA	NA	NA	NA	NA	NA	NA	NA	NA	NA	NA
Drugs affecting bone structure and mineralization	M05B	G6_PARKINSON	Weighted median	10	-0.0563573	0.106486	0.596633	-0.0563573	0.107601	0.600445	-0.267256	0.154541	0.945201	0.765477	1.16712	NA	NA	NA	NA	NA	NA	NA	NA	NA	NA	NA	NA
Drugs affecting bone structure and mineralization	M05B	G6_PARKINSON	Weighted mode	10	-0.0699833	0.151111	0.654271	-0.0699833	0.16321	0.678155	-0.389875	0.249909	0.932409	0.677141	1.28391	NA	NA	NA	NA	NA	NA	NA	NA	NA	NA	NA	NA
Salicylic acid and derivatives	N02BA	G6_PARKINSON	Inverse variance weighted	9	-0.313526	0.151969	0.0391036	-0.313526	0.151969	0.0391036	-0.611384	-0.0156672	0.730866	0.542599	0.984455	Raw	-0.313526	0.104552	-2.99877	0.0171038	0.0142478	0.0363631	0.706846	MR Egger	3.63302	7	0.820942
Salicylic acid and derivatives	N02BA	G6_PARKINSON	MR Egger	9	-0.502246	0.505057	0.353135	-0.502246	0.505057	0.353135	-1.49216	0.487665	0.60517	0.224887	1.62851	Outlier-corrected	NA	NA	NA	NA	NA	NA	NA	Inverse variance weighted	3.78655	8	0.87585
Salicylic acid and derivatives	N02BA	G6_PARKINSON	Simple mode	9	-0.255063	0.31718	0.444542	-0.255063	0.287467	0.400818	-0.818499	0.308374	0.774868	0.441093	1.36121	NA	NA	NA	NA	NA	NA	NA	NA	NA	NA	NA	NA
Salicylic acid and derivatives	N02BA	G6_PARKINSON	Weighted median	9	-0.238532	0.188226	0.205061	-0.238532	0.191243	0.212299	-0.613369	0.136305	0.787784	0.541523	1.14603	NA	NA	NA	NA	NA	NA	NA	NA	NA	NA	NA	NA
Salicylic acid and derivatives	N02BA	G6_PARKINSON	Weighted mode	9	-0.261175	0.288257	0.391382	-0.261175	0.287346	0.389953	-0.824374	0.302024	0.770146	0.438509	1.35259	NA	NA	NA	NA	NA	NA	NA	NA	NA	NA	NA	NA
Anilides	N02BE	G6_PARKINSON	Inverse variance weighted	5	-0.118203	0.238448	0.620092	-0.118203	0.238448	0.620092	-0.585561	0.349154	0.888515	0.556794	1.41787	Raw	-0.440049	0.511579	-0.860178	0.428998	-0.0940746	0.0975805	0.406127	MR Egger	2.06179	3	0.559682
Anilides	N02BE	G6_PARKINSON	MR Egger	5	1.68361	1.88412	0.437384	1.68361	1.88412	0.437384	-2.00925	5.37648	5.38498	0.134089	216.259	Outlier-corrected	-0.118203	0.206199	-0.573247	0.597165	NA	NA	NA	Inverse variance weighted	2.99122	4	0.559295
Anilides	N02BE	G6_PARKINSON	Simple mode	5	0.0928401	0.479535	0.855919	0.0928401	0.443093	0.844276	-0.775623	0.961303	1.09729	0.460417	2.6151	NA	NA	NA	NA	NA	NA	NA	NA	NA	NA	NA	NA
Anilides	N02BE	G6_PARKINSON	Weighted median	5	0.081627	0.292815	0.780424	0.081627	0.287397	0.776394	-0.481671	0.644925	1.08505	0.61775	1.90584	NA	NA	NA	NA	NA	NA	NA	NA	NA	NA	NA	NA
Anilides	N02BE	G6_PARKINSON	Weighted mode	5	0.168272	0.395125	0.692118	0.168272	0.366249	0.669773	-0.549576	0.88612	1.18326	0.577195	2.4257	NA	NA	NA	NA	NA	NA	NA	NA	NA	NA	NA	NA
Antimigraine preparations	N02C	G6_PARKINSON	Inverse variance weighted	11	-0.061542	0.0524187	0.240376	-0.061542	0.0524187	0.240376	-0.164283	0.0411986	0.940313	0.848502	1.04206	Raw	-0.061542	0.0369668	-1.66479	0.126927	0.0371671	0.0522065	0.494551	MR Egger	4.46655	9	0.878117
Antimigraine preparations	N02C	G6_PARKINSON	MR Egger	11	-0.309161	0.351744	0.402292	-0.309161	0.351744	0.402292	-0.998579	0.380258	0.734063	0.368402	1.46266	Outlier-corrected	NA	NA	NA	NA	NA	NA	NA	Inverse variance weighted	4.97338	10	0.892949
Antimigraine preparations	N02C	G6_PARKINSON	Simple mode	11	-0.171243	0.106454	0.138782	-0.171243	0.112113	0.157648	-0.390984	0.0484985	0.842617	0.676391	1.04969	NA	NA	NA	NA	NA	NA	NA	NA	NA	NA	NA	NA
Antimigraine preparations	N02C	G6_PARKINSON	Weighted median	11	-0.0521858	0.0675744	0.439953	-0.0521858	0.0682311	0.444367	-0.185919	0.0815471	0.949152	0.830341	1.08496	NA	NA	NA	NA	NA	NA	NA	NA	NA	NA	NA	NA
Antimigraine preparations	N02C	G6_PARKINSON	Weighted mode	11	-0.154305	0.107406	0.181356	-0.154305	0.105557	0.174494	-0.361197	0.0525871	0.857011	0.696842	1.05399	NA	NA	NA	NA	NA	NA	NA	NA	NA	NA	NA	NA
Adrenergics,inhalants	R03A	G6_PARKINSON	Inverse variance weighted	50	-0.00263328	0.0477298	0.956003	-0.00263328	0.0477298	0.956003	-0.0961838	0.0909172	0.99737	0.908297	1.09518	Raw	-0.00263328	0.0477298	-0.0551705	0.956227	-0.0013795	0.0113978	0.904171	MR Egger	53.8125	48	0.261638
Adrenergics,inhalants	R03A	G6_PARKINSON	MR Egger	50	0.0124743	0.133812	0.926115	0.0124743	0.133812	0.926115	-0.249797	0.274746	1.01255	0.778959	1.3162	Outlier-corrected	NA	NA	NA	NA	NA	NA	NA	Inverse variance weighted	53.8289	49	0.294768
Adrenergics,inhalants	R03A	G6_PARKINSON	Simple mode	50	0.180285	0.155833	0.252917	0.180285	0.17001	0.294144	-0.152935	0.513505	1.19756	0.858186	1.67114	NA	NA	NA	NA	NA	NA	NA	NA	NA	NA	NA	NA
Adrenergics,inhalants	R03A	G6_PARKINSON	Weighted median	50	0.00310039	0.0707417	0.965042	0.00310039	0.0691187	0.964222	-0.132372	0.138573	1.00311	0.876015	1.14863	NA	NA	NA	NA	NA	NA	NA	NA	NA	NA	NA	NA
Adrenergics,inhalants	R03A	G6_PARKINSON	Weighted mode	50	0.0889638	0.11712	0.451134	0.0889638	0.119074	0.458556	-0.144422	0.322349	1.09304	0.865523	1.38037	NA	NA	NA	NA	NA	NA	NA	NA	NA	NA	NA	NA
Glucocorticoids	R03BA	G6_PARKINSON	Inverse variance weighted	19	-0.00410658	0.0658411	0.950267	-0.00410658	0.0658411	0.950267	-0.133155	0.124942	0.995902	0.875329	1.13308	Raw	-0.00410658	0.0658411	-0.062371	0.950955	0.0473304	0.0213896	0.0408831	MR Egger	16.8777	17	0.462679
Glucocorticoids	R03BA	G6_PARKINSON	MR Egger	19	-0.441853	0.206686	0.0473536	-0.441853	0.206686	0.0473536	-0.846957	-0.0367483	0.642844	0.428718	0.963919	Outlier-corrected	NA	NA	NA	NA	NA	NA	NA	Inverse variance weighted	21.7741	18	0.242169
Glucocorticoids	R03BA	G6_PARKINSON	Simple mode	19	0.174608	0.153526	0.270319	0.174608	0.16265	0.29722	-0.144186	0.493402	1.19078	0.865727	1.63788	NA	NA	NA	NA	NA	NA	NA	NA	NA	NA	NA	NA
Glucocorticoids	R03BA	G6_PARKINSON	Weighted median	19	0.142576	0.0917154	0.120054	0.142576	0.0888509	0.108567	-0.0315718	0.316724	1.15324	0.968921	1.37262	NA	NA	NA	NA	NA	NA	NA	NA	NA	NA	NA	NA
Glucocorticoids	R03BA	G6_PARKINSON	Weighted mode	19	0.177698	0.158886	0.278101	0.177698	0.164801	0.295157	-0.145312	0.500708	1.19446	0.864752	1.64989	NA	NA	NA	NA	NA	NA	NA	NA	NA	NA	NA	NA
Antihistamines for systemic use	R06A	G6_PARKINSON	Inverse variance weighted	7	0.071826	0.120816	0.552173	0.071826	0.120816	0.552173	-0.164974	0.308626	1.07447	0.847916	1.36155	Raw	0.071826	0.120816	0.594507	0.573891	0.0695822	0.0567405	0.274674	MR Egger	4.77928	5	0.443407
Antihistamines for systemic use	R06A	G6_PARKINSON	MR Egger	7	-0.666733	0.613717	0.326885	-0.666733	0.613717	0.326885	-1.86962	0.536152	0.513383	0.154182	1.70942	Outlier-corrected	NA	NA	NA	NA	NA	NA	NA	Inverse variance weighted	6.28315	6	0.39223
Antihistamines for systemic use	R06A	G6_PARKINSON	Simple mode	7	-0.187782	0.262433	0.501158	-0.187782	0.264783	0.504817	-0.706756	0.331193	0.828796	0.493242	1.39263	NA	NA	NA	NA	NA	NA	NA	NA	NA	NA	NA	NA
Antihistamines for systemic use	R06A	G6_PARKINSON	Weighted median	7	-0.0126319	0.15451	0.934842	-0.0126319	0.153007	0.934203	-0.312526	0.287262	0.987448	0.731597	1.33277	NA	NA	NA	NA	NA	NA	NA	NA	NA	NA	NA	NA
Antihistamines for systemic use	R06A	G6_PARKINSON	Weighted mode	7	-0.16803	0.272069	0.559533	-0.16803	0.27948	0.569693	-0.715811	0.379751	0.845329	0.488796	1.46192	NA	NA	NA	NA	NA	NA	NA	NA	NA	NA	NA	NA
Antiglaucoma preparations and miotics	S01E	G6_PARKINSON	Inverse variance weighted	14	0.0255758	0.0576387	0.657241	0.0255758	0.0576387	0.657241	-0.087396	0.138548	1.02591	0.916314	1.1486	Raw	0.0255758	0.0576387	0.443726	0.664536	-0.0340981	0.0302316	0.281411	MR Egger	23.6663	12	0.022573
Antiglaucoma preparations and miotics	S01E	G6_PARKINSON	MR Egger	14	0.205572	0.169475	0.24847	0.205572	0.169475	0.24847	-0.126599	0.537742	1.22823	0.881087	1.71214	Outlier-corrected	NA	NA	NA	NA	NA	NA	NA	Inverse variance weighted	26.1753	13	0.0161026
Antiglaucoma preparations and miotics	S01E	G6_PARKINSON	Simple mode	14	0.151662	0.117383	0.218846	0.151662	0.117771	0.220279	-0.0791692	0.382493	1.16377	0.923884	1.46593	NA	NA	NA	NA	NA	NA	NA	NA	NA	NA	NA	NA
Antiglaucoma preparations and miotics	S01E	G6_PARKINSON	Weighted median	14	0.0904803	0.0594199	0.127827	0.0904803	0.0596519	0.129316	-0.0264375	0.207398	1.0947	0.973909	1.23047	NA	NA	NA	NA	NA	NA	NA	NA	NA	NA	NA	NA
Antiglaucoma preparations and miotics	S01E	G6_PARKINSON	Weighted mode	14	0.13979	0.075287	0.0861442	0.13979	0.0660791	0.0542633	0.010275	0.269305	1.15003	1.01033	1.30905	NA	NA	NA	NA	NA	NA	NA	NA	NA	NA	NA	NA
Vasodilators used in cardiac diseases	C01D	G6_PARKINSON	Inverse variance weighted	5	-0.0530452	0.102447	0.604612	-0.0530452	0.102447	0.604612	-0.253842	0.147752	0.948337	0.775814	1.15923	Raw	0.027159	0.0864692	0.314089	0.766135	-0.00496436	0.0375509	0.903192	MR Egger	3.5495	3	0.314398
Vasodilators used in cardiac diseases	C01D	G6_PARKINSON	MR Egger	5	-0.0201292	0.272779	0.94582	-0.0201292	0.272779	0.94582	-0.554777	0.514518	0.980072	0.5742	1.67283	Outlier-corrected	NA	NA	NA	NA	NA	NA	NA	Inverse variance weighted	3.57018	4	0.467287
Vasodilators used in cardiac diseases	C01D	G6_PARKINSON	Simple mode	5	0.00191439	0.185383	0.992255	0.00191439	0.187455	0.992341	-0.365497	0.369326	1.00192	0.693851	1.44676	NA	NA	NA	NA	NA	NA	NA	NA	NA	NA	NA	NA
Vasodilators used in cardiac diseases	C01D	G6_PARKINSON	Weighted median	5	-0.0109293	0.12941	0.932695	-0.0109293	0.130501	0.933256	-0.266711	0.244853	0.98913	0.765894	1.27743	NA	NA	NA	NA	NA	NA	NA	NA	NA	NA	NA	NA
Vasodilators used in cardiac diseases	C01D	G6_PARKINSON	Weighted mode	5	0.0276695	0.172808	0.880549	0.0276695	0.161523	0.872302	-0.288916	0.344255	1.02806	0.749075	1.41094	NA	NA	NA	NA	NA	NA	NA	NA	NA	NA	NA	NA
Salicylic acid and derivatives	N02A	G6_PARKINSON	Inverse variance weighted	6	-0.204412	0.165891	0.217872	-0.204412	0.165891	0.217872	-0.529558	0.120734	0.815127	0.588865	1.12833	Raw	-0.141888	0.120299	-1.17946	0.282857	-0.0865919	0.199259	0.686291	MR Egger	2.65186	4	0.617664
Salicylic acid and derivatives	N02A	G6_PARKINSON	MR Egger	6	1.0643	2.92417	0.734306	1.0643	2.92417	0.734306	-4.66708	6.79568	2.89881	0.00939968	893.978	Outlier-corrected	NA	NA	NA	NA	NA	NA	NA	Inverse variance weighted	2.84071	5	0.724527
Salicylic acid and derivatives	N02A	G6_PARKINSON	Simple mode	6	-0.416935	0.322092	0.252062	-0.416935	0.33051	0.262783	-1.06473	0.230864	0.659064	0.34482	1.25969	NA	NA	NA	NA	NA	NA	NA	NA	NA	NA	NA	NA
Salicylic acid and derivatives	N02A	G6_PARKINSON	Weighted median	6	-0.365716	0.201764	0.0698948	-0.365716	0.217412	0.0925433	-0.791844	0.0604119	0.6937	0.453009	1.06227	NA	NA	NA	NA	NA	NA	NA	NA	NA	NA	NA	NA
Salicylic acid and derivatives	N02A	G6_PARKINSON	Weighted mode	6	-0.414626	0.329989	0.264447	-0.414626	0.324481	0.257424	-1.05061	0.221357	0.660587	0.349725	1.24777	NA	NA	NA	NA	NA	NA	NA	NA	NA	NA	NA	NA
Antidepressants	N06A	G6_PARKINSON	Inverse variance weighted	4	-0.287432	0.409199	0.482413	-0.287432	0.409199	0.482413	-1.08946	0.514598	0.750188	0.336398	1.67297	Raw	-0.287432	0.409199	-0.702426	0.53301	0.0748711	0.0902878	0.494177	MR Egger	5.09063	2	0.0784482
Antidepressants	N06A	G6_PARKINSON	MR Egger	4	-1.646	1.69439	0.4338	-1.646	1.69439	0.4338	-4.96699	1.675	0.19282	0.00696404	5.33881	Outlier-corrected	NA	NA	NA	NA	NA	NA	NA	Inverse variance weighted	6.84093	3	0.0771443
Antidepressants	N06A	G6_PARKINSON	Simple mode	4	0.181912	0.654185	0.799019	0.181912	0.61466	0.786568	-1.02282	1.38665	1.19951	0.359579	4.00141	NA	NA	NA	NA	NA	NA	NA	NA	NA	NA	NA	NA
Antidepressants	N06A	G6_PARKINSON	Weighted median	4	-0.0541576	0.36199	0.881072	-0.0541576	0.362626	0.881279	-0.764905	0.65659	0.947283	0.465378	1.92821	NA	NA	NA	NA	NA	NA	NA	NA	NA	NA	NA	NA
Antidepressants	N06A	G6_PARKINSON	Weighted mode	4	0.192682	0.440439	0.691346	0.192682	0.430977	0.685123	-0.652033	1.0374	1.2125	0.520986	2.82186	NA	NA	NA	NA	NA	NA	NA	NA	NA	NA	NA	NA
Antihypertensives	C02	G6_PARKINSON	Inverse variance weighted	22	0.0565308	0.0630861	0.370204	0.0565308	0.0630861	0.370204	-0.0671178	0.18018	1.05816	0.935085	1.19743	Raw	0.0565308	0.0630861	0.896091	0.380362	0.0186693	0.0221679	0.409646	MR Egger	22.9916	20	0.289209
Antihypertensives	C02	G6_PARKINSON	MR Egger	22	-0.0870273	0.181913	0.637554	-0.0870273	0.181913	0.637554	-0.443578	0.269523	0.916652	0.641736	1.30934	Outlier-corrected	NA	NA	NA	NA	NA	NA	NA	Inverse variance weighted	23.8069	21	0.302507
Antihypertensives	C02	G6_PARKINSON	Simple mode	22	0.204764	0.154715	0.1999	0.204764	0.163298	0.223647	-0.115299	0.524827	1.22724	0.891099	1.69017	NA	NA	NA	NA	NA	NA	NA	NA	NA	NA	NA	NA
Antihypertensives	C02	G6_PARKINSON	Weighted median	22	0.0901723	0.0828422	0.276382	0.0901723	0.0867764	0.298743	-0.0799095	0.260254	1.09436	0.9232	1.29726	NA	NA	NA	NA	NA	NA	NA	NA	NA	NA	NA	NA
Antihypertensives	C02	G6_PARKINSON	Weighted mode	22	0.194648	0.156555	0.227453	0.194648	0.156678	0.227805	-0.112441	0.501738	1.21488	0.89365	1.65159	NA	NA	NA	NA	NA	NA	NA	NA	NA	NA	NA	NA
